# Supplementary material for: Rotating Magnetic Field Increases β-Lactam Antibiotic Susceptibility of Methicillin-Resistant Staphylococcus aureus Strains
Source: Int J Mol Sci. 2021 Nov 17;22(22):12397. doi: 10.3390/ijms222212397 (PMC8618647; doi:10.3390/ijms222212397)
Supplement: Supplementary file 1 [file ijms-22-12397-s001.zip]

Archive with 1 entries (1 files):
- ijms-1414525-supplementary.pdf
